# Supplementary material for: Overcoming the “Dark Side” of Technology—A Scoping Review on Preventing and Coping with Work-Related Technostress
Source: Int J Environ Res Public Health. 2022 Mar 18;19(6):3625. doi: 10.3390/ijerph19063625 (PMC8954507; doi:10.3390/ijerph19063625)
Supplement: Supplementary file 1 [file ijerph-19-03625-s001.zip]

Archive with 3 entries (3 files):
- Supplementary Table S6.pdf
- Supplementary Tables S1-S5.pdf
- Supplementary Tables S7-S9.pdf
